# Supplementary material for: Social media use, social identification and cross-cultural adaptation of international students: A longitudinal examination
Source: Front Psychol. 2022 Nov 10;13:1013375. doi: 10.3389/fpsyg.2022.1013375 (PMC9685662; doi:10.3389/fpsyg.2022.1013375)
Supplement: Supplementary file 1 [file Data_Sheet_1.xlsx]

## Sheet: T7 Covariances M3
Table 7
Estimates of the Covariances of Model 3 - Target Group of Internationals
		β	B	SE	p
T1
Social Media Use with Internationals
	Social Identification with Internationals	0.236	0.396	0.151	0.009
	Psychological Adaptation	0.2	0.252	0.111	0.023
	Sociocultural Adaptation	0.282	0.318	0.104	0.002
Social Identification with Internationals
	Psychological Adaptation	-0.123	-0.161	0.122	0.023
	Sociocultural Adaptation	0.077	0.09	0.098	0.358
Psychological Adaptation
	Sociocultural Adaptation	0.465	0.407	0.069	0
T2
Social Media Use with Internationals
	Social Identification with Internationals	0.008	0.006	0.07	0.929
	Psychological Adaptation	0.295	0.167	0.066	0.011
	Sociocultural Adaptation	0.204	0.115	0.058	0.048
Social Identification with Internationals
	Psychological Adaptation	0.174	0.111	0.055	0.044
	Sociocultural Adaptation	0.1	0.063	0.068	0.355
Psychological Adaptation
	Sociocultural Adaptation	0.352	0.172	0.044	0
T3
Social Media Use with Internationals
	Social Identification with Internationals	0.005	0.006	0.07	0.929
	Psychological Adaptation	0.207	0.167	0.066	0.011
	Sociocultural Adaptation	0.148	0.115	0.058	0.048
Social Identification with Internationals
	Psychological Adaptation	0.145	0.111	0.055	0.044
	Sociocultural Adaptation	0.086	0.063	0.068	0.355
Psychological Adaptation
	Sociocultural Adaptation	0.329	0.172	0.044	0

## Sheet: T6 Covariances M2
Table 6
Estimates of the Covariances of Model 2 - Target Group of Host Nationals
		β	B	SE	p
T1
Social Media Use with Host Nationals
	Social Identification with Host Nationals	0.069	0.108	0.153	0.481
	Psychological Adaptation	0.131	0.169	0.105	0.108
	Sociocultural Adaptation	0.185	0.215	0.098	0.027
Social Identification with Host Nationals
	Psychological Adaptation	0.068	0.078	0.117	0.504
	Sociocultural Adaptation	0.136	0.141	0.087	0.105
Psychological Adaptation
	Sociocultural Adaptation	0.467	0.405	0.068	0
T2
Social Media Use with Host Nationals
	Social Identification with Host Nationals	0.171	0.143	0.076	0.06
	Psychological Adaptation	0.212	0.157	0.058	0.007
	Sociocultural Adaptation	0.315	0.23	0.066	0
Social Identification with Host Nationals
	Psychological Adaptation	0.087	0.051	0.062	0.411
	Sociocultural Adaptation	-0.014	-0.008	0.07	0.911
Psychological Adaptation
	Sociocultural Adaptation	0.386	0.196	0.041	0
T3
Social Media Use with Host Nationals
	Social Identification with Host Nationals	0.121	0.143	0.076	0.06
	Psychological Adaptation	0.198	0.157	0.058	0.007
	Sociocultural Adaptation	0.313	0.23	0.066	0
Social Identification with Host Nationals
	Psychological Adaptation	0.057	0.051	0.062	0.411
	Sociocultural Adaptation	-0.01	-0.008	0.07	0.911
Psychological Adaptation
	Sociocultural Adaptation	0.355	0.196	0.041	0

## Sheet: T5 Covariances M1
Table 5
Estimates of the Covariances of Model 1 - Target Group of Local Home Nationals
		β	B	SE	p
T1
Social Media Use with Local Home Nationals
	Social Identification with Local Home Nationals	0.287	0.462	0.135	0.001
	Psychological Adaptation	0.049	0.07	0.129	0.585
	Sociocultural Adaptation	0.235	0.3	0.107	0.005
Social Identification with Local Home Nationals
	Psychological Adaptation	-0.225	-0.247	0.097	0.011
	Sociocultural Adaptation	0.022	0.021	0.087	0.807
Psychological Adaptation
	Sociocultural Adaptation	0.467	0.407	0.068	0
T2
Social Media Use with Local Home Nationals
	Social Identification with Local Home Nationals	0.244	0.239	0.085	0.005
	Psychological Adaptation	0.171	0.138	0.07	0.049
	Sociocultural Adaptation	0.002	0.001	0.051	0.981
Social Identification with Local Home Nationals
	Psychological Adaptation	0.248	0.161	0.085	0.06
	Sociocultural Adaptation	-0.02	-0.012	0.058	0.829
Psychological Adaptation
	Sociocultural Adaptation	0.392	0.204	0.044	0
T3
Social Media Use with Local Home Nationals
	Social Identification with Local Home Nationals	0.247	0.239	0.085	0.005
	Psychological Adaptation	0.179	0.138	0.07	0.049
	Sociocultural Adaptation	0.002	0.001	0.051	0.981
Social Identification with Local Home Nationals
	Psychological Adaptation	0.202	0.161	0.085	0.06
	Sociocultural Adaptation	-0.018	-0.012	0.058	0.829
Psychological Adaptation
	Sociocultural Adaptation	0.36	0.204	0.044	0

## Sheet: T4 Model 3
Table 4
Estimates of the Cross-Lagged Panel Model 3 - Target Group of International Students
Path	β	B	SE	p
Social Media with Inernationals T1 → Social Media with Internationals T2	0.723	0.684	0.061	0
Social Identification with Internationals T1 → Social Media with Internationals T2	0.013	0.012	0.072	0.871
Psychological Adaptation T1 → Social Media with Internationals T2	-0.041	-0.05	0.093	0.587
Sociocultural Adaptation T1 → Social Media with Internationals T2	0.069	0.095	0.107	0.376
Social Media with Internationals T2 → Social Media with Internationals T3	0.596	0.684	0.061	0
Social Identification with Internationals T2 → Social Media with Internationals T3	0.01	0.012	0.072	0.871
Psychological Adaptation T2 → Social Media with Internationals T3	-0.036	-0.05	0.093	0.587
Sociocultural Adaptation T2 → Social Media with Internationals T3	0.064	0.095	0.107	0.376
Social Identification with Internationals T1 → Social Identification with Internationals T2	0.583	0.52	0.082	0
Social Media with Internationals T1 → Social Identification with Internationals T2	0.089	0.082	0.065	0.206
Psychological Adaptation T1 → Social Identification with Internationals T2	-0.038	-0.045	0.087	0.61
Sociocultural Adaptation T1 → Social Identification with Internationals T2	0.088	0.117	0.106	0.266
Social Identification with Internationals T2 → Social Identification with Internationals T3	0.494	0.52	0.082	0
Social Media with Internationals T2 → Social Identification with Internationals T3	0.08	0.082	0.065	0.206
Psychological Adaptation T2 → Social Identification with Internationals T3	-0.036	-0.045	0.087	0.61
Sociocultural Adaptation T2 → Social Identification with Internationals T3	0.088	0.117	0.106	0.266
Sociocultural Adaptation T1 → Sociocultural Adaptation T2	0.56	0.59	0.079	0
Social Media with Internationals T1 → Sociocultural Adaptation T2	-0.019	-0.014	0.045	0.762
Social Identification with Internationals T1 → Sociocultural Adaptation T2	0.141	0.099	0.052	0.057
Psychological Adaptation T1 → Sociocultural Adaptation T2	0.158	0.149	0.066	0.025
Sociocultural Adaptation T2 → Sociocultural Adaptation T3	0.565	0.59	0.079	0
Social Media with Internationals T2 → Sociocultural Adaptation T3	-0.017	-0.014	0.045	0.762
Social Identification with Internationals T2 → Sociocultural Adaptation T3	0.12	0.099	0.052	0.057
Psychological Adaptation T2 → Sociocultural Adaptation T3	0.151	0.149	0.066	0.025
Psychological Adaptation T1 → Psychological Adaptation T2	0.715	0.711	0.069	0
Social Media with Internationals T1 → Psychological Adaptation T2	-0.048	-0.037	0.047	0.43
Social Identification with Internationals T1 → Psychological Adaptation T2	0.281	0.21	0.057	0
Sociocultural Adaptation T1 → Psychological Adaptation T2	-0.044	-0.049	0.067	0.469
Psychological Adaptation T2 → Psychological Adaptation T3	0.663	0.711	0.069	0
Social Media with Internationals T2 → Psychological Adaptation T3	-0.042	-0.037	0.047	0.43
Social Identification with Internationals T2 → Psychological Adaptation T3	0.234	0.21	0.057	0
Sociocultural Adaptation T2 → Psychological Adaptation T3	-0.043	-0.049	0.067	0.469
Note. β - standardized estimates; B - unstandardized estimates. Model fit: χ2(38) = 45.069, p = .200, CFI = .978; TLI = .966; SRMR = .057; RMSEA = .029, 90% CI [.000, .059], pclose = .897

## Sheet: T3 Model 2
Table 3
Estimates of the Cross-Lagged Panel Model 2 - Target Group of Host Nationals
Path	β	B	SE	p
Social Media with Host Nationals T1 → Social Media with Host Nationals T2	0.532	0.508	0.076	0
Social Identification with Host Nationals T1 → Social Media with Host Nationals T2	0.108	0.115	0.083	0.165
Psychological Adaptation T1 → Social Media with Host Nationals T2	-0.054	-0.069	0.096	0.47
Sociocultural Adaptation T1 → Social Media with Host Nationals T2	0.099	0.141	0.114	0.216
Social Media with Host Nationals T2 → Social Media with Host Nationals T3	0.509	0.508	0.076	0
Social Identification with Host Nationals T2 → Social Media with Host Nationals T3	0.091	0.115	0.083	0.165
Psychological Adaptation T2 → Social Media with Host Nationals T3	-0.055	-0.069	0.096	0.47
Sociocultural Adaptation T2 → Social Media with Host Nationals T3	0.105	0.141	0.114	0.216
Social Identification with Host Nationals T1 → Social Identification with Host Nationals T2	0.564	0.479	0.08	0
Social Media with Host Nationals T1 → Social Identification with Host Nationals T2	0.12	0.091	0.071	0.201
Psychological Adaptation T1 → Social Identification with Host Nationals T2	-0.01	-0.01	0.103	0.922
Sociocultural Adaptation T1 → Social Identification with Host Nationals T2	0.009	0.011	0.117	0.928
Social Identification with Host Nationals T2 → Social Identification with Host Nationals T3	0.38	0.479	0.08	0
Social Media with Host Nationals T2 → Social Identification with Host Nationals T3	0.091	0.091	0.071	0.201
Psychological Adaptation T2 → Social Identification with Host Nationals T3	-0.008	-0.01	0.103	0.922
Sociocultural Adaptation T2 → Social Identification with Host Nationals T3	0.008	0.011	0.117	0.928
Sociocultural Adaptation T1 → Sociocultural Adaptation T2	0.57	0.603	0.083	0
Social Media with Host Nationals T1 → Sociocultural Adaptation T2	-0.002	-0.001	0.05	0.982
Social Identification with Host Nationals T1 → Sociocultural Adaptation T2	0.066	0.052	0.062	0.398
Psychological Adaptation T1 → Sociocultural Adaptation T2	0.132	0.125	0.066	0.058
Sociocultural Adaptation T2 → Sociocultural Adaptation T3	0.587	0.603	0.083	0
Social Media with Host Nationals T2 → Sociocultural Adaptation T3	-0.001	-0.001	0.05	0.982
Social Identification with Host Nationals T2 → Sociocultural Adaptation T3	0.055	0.052	0.062	0.398
Psychological Adaptation T2 → Sociocultural Adaptation T3	0.129	0.125	0.066	0.058
Psychological Adaptation T1 → Psychological Adaptation T2	0.661	0.666	0.073	0
Social Media with Host Nationals T1 → Psychological Adaptation T2	-0.182	-0.137	0.051	0.007
Social Identification with Host Nationals T1 → Psychological Adaptation T2	0.121	0.102	0.062	0.1
Sociocultural Adaptation T1 → Psychological Adaptation T2	0.024	0.027	0.074	0.716
Psychological Adaptation T2 → Psychological Adaptation T3	0.638	0.666	0.073	0
Social Media with Host Nationals T2 → Psychological Adaptation T3	-0.167	-0.137	0.051	0.007
Social Identification with Host Nationals T2 → Psychological Adaptation T3	0.099	0.102	0.062	0.1
Sociocultural Adaptation T2 → Psychological Adaptation T3	0.024	0.027	0.074	0.716
Note. β - standardized estimates; B - unstandardized estimates. Model fit: χ2(38) = 47.956, p = .129, CFI = .970; TLI = .952; SRMR = .073; RMSEA = .032, 90% CI [.000, .058], pclose = .819

## Sheet: T2 Model 1
Table 2
Estimates of the Cross-Lagged Panel Model 1 - Target Group of Local Home Nationals
Path	β	B	SE	p
Social Media with Local Home Nationals T1 → Social Media with Local Home Nationals T2	0.636	0.661	0.06	0
Social Identification with Local Home Nationals T1 → Social Media with Local Home Nationals T2	0.001	0.001	0.1	0.994
Psychological Adaptation T1 → Social Media with Local Home Nationals T2	-0.054	-0.083	0.112	0.458
Sociocultural Adaptation T1 → Social Media with Local Home Nationals T2	0.154	0.264	0.121	0.029
Social Media with Local Home Nationals T2 → Social Media with Local Home Nationals T3	0.696	0.661	0.06	0
Social Identification with Local Home Nationals T2 → Social Media with Local Home Nationals T3	0.001	0.001	0.1	0.994
Psychological Adaptation T2 → Social Media with Local Home Nationals T3	-0.056	-0.083	0.112	0.458
Sociocultural Adaptation T2 → Social Media with Local Home Nationals T3	0.172	0.264	0.121	0.029
Social Identification with Local Home Nationals T1 → Social Identification with Local Home Nationals T2	0.417	0.404	0.108	0
Social Media with Local Home Nationals T1 → Social Identification with Local Home Nationals T2	0.148	0.109	0.041	0.008
Psychological Adaptation T1 → Social Identification with Local Home Nationals T2	-0.227	-0.246	0.102	0.016
Sociocultural Adaptation T1 → Social Identification with Local Home Nationals T2	0.045	0.055	0.079	0.485
Social Identification with Local Home Nationals T2 → Social Identification with Local Home Nationals T3	0.379	0.404	0.108	0
Social Media with Local Home Nationals T2 → Social Identification with Local Home Nationals T3	0.144	0.109	0.041	0.008
Psychological Adaptation T2 → Social Identification with Local Home Nationals T3	-0.211	0.246	0.102	0.016
Sociocultural Adaptation T2 → Social Identification with Local Home Nationals T3	0.045	0.055	0.079	0.485
Sociocultural Adaptation T1 → Sociocultural Adaptation T2	0.565	0.601	0.079	0
Social Media with Local Home Nationals T1 → Sociocultural Adaptation T2	0.025	0.016	0.033	0.625
Social Identification with Local Home Nationals T1 → Sociocultural Adaptation T2	0.028	0.024	0.051	0.642
Psychological Adaptation T1 → Sociocultural Adaptation T2	0.143	0.135	0.07	0.052
Sociocultural Adaptation T2 → Sociocultural Adaptation T3	0.588	0.601	0.079	0
Social Media with Local Home Nationals T2 → Sociocultural Adaptation T3	0.025	0.016	0.033	0.378
Social Identification with Local Home Nationals T2 → Sociocultural Adaptation T3	0.026	0.024	0.051	0.642
Psychological Adaptation T2 → Sociocultural Adaptation T3	0.138	0.135	0.07	0.052
Psychological Adaptation T1 → Psychological Adaptation T2	0.679	0.671	0.076	0
Social Media with Local Home Nationals T1 → Psychological Adaptation T2	-0.056	-0.037	0.042	0.378
Social Identification with Local Home Nationals T1 → Psychological Adaptation T2	0.041	0.037	0.066	0.579
Sociocultural Adaptation T1 → Psychological Adaptation T2	-0.008	-0.009	0.072	0.897
Psychological Adaptation T2 → Psychological Adaptation T3	0.64	0.671	0.076	0
Social Media with Local Home Nationals T2 → Psychological Adaptation T3	-0.055	-0.037	0.042	0.378
Social Identification with Local Home Nationals T2 → Psychological Adaptation T3	0.038	0.037	0.066	0.579
Sociocultural Adaptation T2 → Psychological Adaptation T3	-0.008	-0.009	0.072	0.897
Note. β - standardized estimates; B - unstandardized estimates. Model fit: χ2(38) = 56.603, p = .027, CFI = .950; TLI = .921; SRMR = .072; RMSEA = .045, 90% CI [.016, .068], pclose = .582

## Sheet: T1 Descriptives correlations
Table 1
Correlations and descriptive statistics at T1, T2 and T3
Variables	⍺	N	M	N	SD	1	2	3	4	5	6	7	8	9	10	11	12	13	14	15	16	17	18	19	20	21	22	23	24
1. SM Local Home Nationals T1	.92	154	3.575	134	1.49729	-
2. SM Local Home Nationals T2	.94	127	3.8329	118	1.51158	.72**	-
3. SM Local Home Nationals T3	.92	114	3.6799	109	1.44824	.67**	.71**	-
4. ID Local Home Nationals T1	.75	179	4.1022	137	1.13728	.32**	.17	.20	-
5. ID Local Home Nationals T2	.75	156	4.2751	126	1.01966	.21	.25**	.10	.58**	-
6. ID Local Home Nationals T3	.81	121	4.2372	111	1.18632	.40**	.22	.38**	.57**	.34**	-
7. SM Host Nationals T1	.91	147	3.3459	133	1.32721	.46**	.41**	.36*	.09	.05	.13	-
8. SM Host Nationals T2	.89	125	3.6455	118	1.24591	.28*	.35**	.25	-.28*	-.10	-.24	.54**	-
9. SM Host Nationals T3	.90	114	4.0489	109	1.28899	.40**	.39**	.49**	.14	-.02	.19	.53**	.59**	-
10. ID Host Nationals T1	.82	164	3.0734	134	1.18884	.18*	.10	.12	.32**	.03	.15	.04	-.03	.09	-
11. ID Host Nationals T2	.79	139	3.1066	122	.98	.33*	.28**	.31*	.23	.15	.22	.26*	.28**	.34**	.50**	-
12. ID Host Nationals T3	.85	117	3.3379	110	1.2901	.34*	.24	.39**	.36**	.28*	.47**	-.02	-.12	.19	.46**	.42**	-
13. SM International T1	.87	142	4.1165	133	1.27146	.39**	.34**	.45**	.13	.11	.13	.46**	.43**	.48**	-.02	.15	.13	-
14. SM International T2	.89	124	3.9666	118	1.2082	.26*	.41**	.45**	-.11	.08	-.05	.36**	.63**	.36**	-.11	.17	-.01	.72**	-
15. SM International T3	.92	112	4.0617	109	1.41307	.40**	.43**	.51**	.19	.07	.29**	.51**	.37**	.70**	.04	.22	.15	.67**	.61**	-
16. ID International T1	.85	164	4.4975	134	1.37056	.30**	.25	.19	.43**	.32*	.39**	-.00	-.11	.28*	.30**	.39**	.30*	.27**	.08	.25	-
17. ID International T2	.83	139	4.6079	122	1.16162	.31*	.09	.27*	.35**	.36**	.23	.047	-.02	.28*	-.04	.13	.15	.40**	.16	.26*	.66**	-
18. ID International T3	.85	117	4.3894	110	1.25583	.40**	.27*	.34**	.33*	.25*	.48**	-.07	-.13	.21*	.25	.21	.40**	.19	.06	.21*	.46**	.64**	-
19. PA T1	.83	140	4.9564	133	1.00434	.06	-.04	.18	-.22*	-.24	-.21	.12	.20	.01	.07	-.01	.02	.21*	.27*	.07	-.10	-.12	-.00	-
20. PA T2	.83	123	4.9458	118	.96	-.03	.04	.22	-.25*	-.10	-.34**	-.07	.16	.02	-.04	.09	-.07	.21	.30**	-.00	.02	.12	.05	.67**	-
21. PA T3	.84	110	5.0917	108	1.08784	.25	.04	.17	.17	.14	.06	.014	-.05	.08	.16	.18	.09	.27	.19	.15	.29*	.39**	.30**	.42**	.64**	-
22. SCA T1	.78	138	4.689	132	.90	.26**	.22	.23	.04	.05	-.14	.18*	.21	.05	.14	.12	-.01	.29**	.29*	.03	.08	.12	.14	.47**	.26*	.20	-
23. SCA T2	.83	123	4.8898	118	.90	.01	.06	.23	-.14	-.16	-.26*	-.01	.31**	.24	.03	.06	-.04	.15	.25**	.05	.10	.19*	.04	.39**	.47**	.29*	.62**	-
24. SCA T3	.86	111	5.1213	109	.99	.17	.14	.26**	.10	.04	-.01	.09	.27*	.35**	.13	.12	.03	.08	.17	.23*	.24	.24	.21*	.37**	.36**	.49**	.60**	.65**	-
Note: SM = Social Media Use Scale, ID = Social Identification Scale, PA = Psychological Adaptation Scale, SCA = Sociocultural Adaptation Scale. *p < .05, ** < .01 **

## Sheet: F1 Nationalities
Figure 1
Nationalities represented in the sample of international students (N = 233)

## Sheet: F2 Host Countries
Figure 2
Percentages of international students per host country (N = 233)
